# Supplementary material for: Fruit and vegetable consumption before and during pregnancy and birth weight of new-borns in Japan: the Tohoku medical megabank project birth and three-generation cohort study
Source: Nutr J. 2020 Aug 3;19:80. doi: 10.1186/s12937-020-00595-z (PMC7401206; doi:10.1186/s12937-020-00595-z)
Supplement: Supplementary file 1 — Additional file 1: Table S1. Characteristics of participants by fruit consumption from pre- to early pregnancy. Table S2. Characteristics of participants by vegetable consumption from pre- to early pregnancy. Table S3. Characteristics of participants by fruit consumption from early to mid-pregnancy. Table S4. Characteristics of participants by vegetable consumption from early to mid-pregnancy. Table S5. Energy-adjusted nutrient consumption from pre- to mid-pregnancy and new-born birth weight. Table S6. Fruit consumption from pre- to mid-pregnancy and new-born birth weight adjusted by nutrient consumption. Table S7. Energy-adjusted fruit and vegetable consumption from pre- to mid-pregnancy and preterm birth risk. [file 12937_2020_595_MOESM1_ESM.xlsx]

## Sheet: Table S1
	Table S1. Characteristics of participants by fruit consumption from pre- to early pregnancy
		Fruit consumption
		First quartile	Second quartile	Third quartile	Fourth quartile
		Mean ± SD or n (%)	Mean ± SD or n (%)	Mean ± SD or n (%)	Mean ± SD or n (%)
	n	4403	4402	4403	4402
	General characteristics
	Maternal age (years)	31.8 ± 4.9	31.8 ± 4.8	31.8 ± 4.9	31.5 ± 5.2
	Height (cm)	158.4 ± 5.3	158.1 ± 5.4	158.4 ± 5.3	158.6 ± 5.3
	Pre-pregnancy weight (kg)	54.4 ± 9.6	53.8 ± 9.0	54.1 ± 9.1	54.4 ± 9.3
	Pre-pregnancy BMIa
	< 18.5 (kg/m2)	592 (13.4)	604 (13.7)	564 (12.8)	565 (12.8)
	18.5 ≤ BMI < 25.0 (kg/m2)	3157 (71.7)	3209 (72.9)	3248 (73.8)	3214 (73.0)
	≥ 25.0 (kg/m2)	593 (13.5)	533 (12.1)	538 (12.2)	549 (12.5)
	Missing	61 ( 1.4)	56 ( 1.3)	53 ( 1.2)	74 ( 1.7)
	Parity
	Never	1913 (43.4)	2002 (45.5)	2033 (46.2)	2063 (46.9)
	One or more	2481 (56.3)	2394 (54.4)	2363 (53.7)	2332 (53.0)
	Missing	9 ( 0.2)	6 ( 0.1)	7 ( 0.2)	7 ( 0.2)
	Educational attainment
	High school graduate or less	1023 (23.2)	930 (21.1)	885 (20.1)	847 (19.2)
	Junior college or vocational college graduate	1018 (23.1)	1126 (25.6)	1077 (24.5)	1171 (26.6)
	University graduate or above	747 (17.0)	865 (19.7)	869 (19.7)	830 (18.9)
	Others	4 ( 0.1)	7 ( 0.2)	6 ( 0.1)	9 ( 0.2)
	Missing	1611 (36.6)	1474 (33.5)	1566 (35.6)	1545 (35.1)
	Household income
	< 4,000,000 (Japanese Yen/year)	1627 (37.0)	1496 (34.0)	1461 (33.2)	1485 (33.7)
	4,000,000-5,999,999 (Japanese Yen/year)	1286 (29.2)	1425 (32.4)	1381 (31.4)	1389 (31.6)
	≥ 6,000,000 (Japanese Yen/year)	1273 (28.9)	1304 (29.6)	1367 (31.0)	1319 (30.0)
	Missing	217 ( 4.9)	177 ( 4.0)	194 ( 4.4)	209 ( 4.7)
	Cigarette smoking
	Never	2340 (53.1)	2696 (61.2)	2766 (62.8)	2837 (64.4)
	Stoped before pregnancy	1097 (24.9)	1035 (23.5)	993 (22.6)	953 (21.6)
	Stoped after pregnancy	799 (18.1)	573 (13.0)	549 (12.5)	516 (11.7)
	Current	151 ( 3.4)	82 ( 1.9)	81 ( 1.8)	86 ( 2.0)
	Missing	16 ( 0.4)	16 ( 0.4)	14 ( 0.3)	10 ( 0.2)
	Alcohol consumption
	Never	1669 (37.9)	1993 (45.3)	2139 (48.6)	2210 (50.2)
	Ever	1806 (41.0)	1485 (33.7)	1438 (32.7)	1349 (30.6)
	Current	912 (20.7)	912 (20.7)	820 (18.6)	836 (19.0)
	Missing	16 ( 0.4)	12 ( 0.3)	6 ( 0.1)	7 ( 0.2)
	Folic acid supplementation during pregnancy
	Yes	2418 (54.9)	2464 (56.0)	2517 (57.2)	2505 (56.9)
	No	1981 (45.0)	1932 (43.9)	1879 (42.7)	1886 (42.8)
	Missing	4 ( 0.1)	6 ( 0.1)	7 ( 0.2)	11 ( 0.2)
	Dietary and nutrient consumptionb
	Total fruit consumption (g/d)	27.2 ± 49.4	101.9 ± 15.9	160.5 ± 19.2	318.9 ± 178.4
	Total vegetable consumption (g/d)	131.9 ± 126.9	150.1 ± 79.4	161.4 ± 95.4	177.8 ± 135.4
	Total meat consumption (g/d)	82.5 ± 68.0	79.7 ± 35.1	77.3 ± 35.0	68.9 ± 39.8
	Total fish consumption (g/d)	33.8 ± 43.9	37.7 ± 28.4	39.7 ± 27.4	38.4 ± 34.4
	Total grain consumption (g/d)	438.0 ± 141.9	435.8 ± 105.8	424.4 ± 105.1	408.6 ± 122.0
	Total potato consumption (g/d)	20.2 ± 19.3	24.3 ± 16.6	26.0 ± 18.5	27.7 ± 20.8
	Total bean consumption (g/d)	55.7 ± 77.0	58.7 ± 51.0	60.4 ± 52.8	63.5 ± 66.7
	Total dairy product consumption (g/d)	207.7 ± 359.8	207.9 ± 184.7	207.7 ± 171.0	187.4 ± 199.3
	Maternal total energy consumption (kcal)	1924.1 ± 674.5	1526.8 ± 488.3	1552.8 ± 495.4	1741.1 ± 596.7
	Protein consumption (g/d)	57.2 ± 15.5	58.2 ± 8.8	58.5 ± 8.5	56.5 ± 10.1
	Fat consumption (g/d)	58.6 ± 19.8	58.7 ± 11.6	58.3 ± 11.0	55.4 ± 12.8
	Carbohydrate consumption (g/d)	200.8 ± 46.3	209.7 ± 29.5	213.8 ± 29.1	228.6 ± 36.4
	Iron consumption (mg/d)	6.1 ± 2.1	6.4 ± 1.3	6.7 ± 1.4	7.0 ± 1.6
	Folate consumption (mg/d)	225.0 ± 118.9	248.9 ± 69.9	265.5 ± 79.5	295.8 ± 106.6
	Magnesium consumption (mg/d)	202.0 ± 56.8	212.0 ± 35.4	218.8 ± 39.5	228.9 ± 46.6
	Vitamin C consumption (mg/d)	49.8 ± 34.9	71.6 ± 22.8	86.8 ± 26.7	125.8 ± 55.0
	Outcomes of infants
	Birth weight (g)	3039.2 ± 355.2	3051.5 ± 350.1	3072.8 ± 352.3	3083.9 ± 357.3
	LBW
	<2500 (g)	282 ( 6.4)	231 ( 5.2)	215 ( 4.9)	223 ( 5.1)
	aBMI was calculated by dividing the pre-pregnancy weight (kg) by the square of pre-pregnancy height (m2). bEnergy-adjusted using the residual method except for maternal total energy consumption. BMI, Body mass index; LBW, Low birth weight; SD, Standard deviation

## Sheet: Table S2
	Table S2. Characteristics of participants by vegetable consumption from pre- to early pregnancy
		Vegetable consumption
		First quartile	Second quartile	Third quartile	Fourth quartile
		Mean ± SD or n (%)	Mean ± SD or n (%)	Mean ± SD or n (%)	Mean ± SD or n (%)
	n	4403	4402	4403	4402
	General characteristics
	Maternal age (years)	31.0 ± 5.1	31.6 ± 4.9	32.0 ± 4.9	32.5 ± 4.8
	Height (cm)	158.4 ± 5.4	158.4 ± 5.4	158.2 ± 5.2	158.6 ± 5.4
	Pre-pregnancy weight (kg)	54.3 ± 9.5	53.9 ± 9.0	54.0 ± 9.1	54.4 ± 9.4
	Pre-pregnancy BMIa
	< 18.5 (kg/m2)	602 (13.7)	593 (13.5)	577 (13.1)	553 (12.6)
	18.5 ≤ BMI < 25.0 (kg/m2)	3166 (71.9)	3224 (73.2)	3207 (72.8)	3231 (73.4)
	≥ 25.0 (kg/m2)	567 (12.9)	525 (11.9)	564 (12.8)	557 (12.7)
	Missing	68 ( 1.5)	60 ( 1.4)	55 ( 1.2)	61 ( 1.4)
	Parity
	Never	2257 (51.3)	2115 (48.0)	1895 (43.0)	1744 (39.6)
	One or more	2137 (48.5)	2281 (51.8)	2499 (56.8)	2653 (60.3)
	Missing	9 ( 0.2)	6 ( 0.1)	9 ( 0.2)	5 ( 0.1)
	Educational attainment
	High school graduate or less	1038 (23.6)	914 (20.8)	911 (20.7)	822 (18.7)
	Junior college or vocational college graduate	1026 (23.3)	1073 (24.4)	1139 (25.9)	1154 (26.2)
	University graduate or above	691 (15.7)	857 (19.5)	832 (18.9)	931 (21.1)
	Others	6 ( 0.1)	3 ( 0.1)	9 ( 0.2)	8 ( 0.2)
	Missing	1642 (37.3)	1555 (35.3)	1512 (34.3)	1487 (33.8)
	Household income
	< 4,000,000 (Japanese Yen/year)	1739 (39.5)	1568 (35.6)	1384 (31.4)	1378 (31.3)
	4,000,000-5,999,999 (Japanese Yen/year)	1283 (29.1)	1384 (31.4)	1431 (32.5)	1383 (31.4)
	≥ 6,000,000 (Japanese Yen/year)	1178 (26.8)	1279 (29.1)	1383 (31.4)	1423 (32.3)
	Missing	203 ( 4.6)	171 ( 3.9)	205 ( 4.7)	218 ( 5.0)
	Cigarette smoking
	Never	2505 (56.9)	2702 (61.4)	2750 (62.5)	2682 (60.9)
	Stoped before pregnancy	968 (22.0)	1003 (22.8)	1012 (23.0)	1095 (24.9)
	Stoped after pregnancy	774 (17.6)	597 (13.6)	532 (12.1)	534 (12.1)
	Current	141 ( 3.2)	87 ( 2.0)	93 ( 2.1)	79 ( 1.8)
	Missing	15 ( 0.3)	13 ( 0.3)	16 ( 0.4)	12 ( 0.3)
	Alcohol consumption
	Never	1772 (40.2)	2057 (46.7)	2081 (47.3)	2101 (47.7)
	Ever	1689 (38.4)	1489 (33.8)	1463 (33.2)	1437 (32.6)
	Current	933 (21.2)	840 (19.1)	852 (19.4)	855 (19.4)
	Missing	9 ( 0.2)	16 ( 0.4)	7 ( 0.2)	9 ( 0.2)
	Folic acid supplementation during pregnancy
	Yes	2390 (54.3)	2474 (56.2)	2519 (57.2)	2521 (57.3)
	No	2007 (45.6)	1922 (43.7)	1874 (42.6)	1875 (42.6)
	Missing	6 ( 0.1)	6 ( 0.1)	10 ( 0.2)	6 ( 0.1)
	Dietary and nutrient consumptionb
	Total vegetable consumption (g/d)	60.4 ± 42.6	119.0 ± 11.4	162.1 ± 14.3	279.7 ± 151.5
	Total fruit consumption (g/d)	127.9 ± 181.1	144.2 ± 108.9	156.1 ± 116.6	180.3 ± 145.6
	Total meat consumption (g/d)	78.3 ± 64.7	79.8 ± 34.6	78.7 ± 34.8	71.6 ± 46.3
	Total fish consumption (g/d)	29.5 ± 43.2	36.8 ± 28.9	40.2 ± 28.2	43.1 ± 33.0
	Total grain consumption (g/d)	445.5 ± 147.4	434.4 ± 103.4	419.8 ± 105.2	407.1 ± 116.0
	Total potato consumption (g/d)	15.7 ± 15.6	22.5 ± 13.7	26.7 ± 15.7	33.3 ± 24.7
	Total bean consumption (g/d)	47.5 ± 74.1	56.1 ± 50.6	61.1 ± 53.6	73.7 ± 67.0
	Total dairy product consumption (g/d)	224.0 ± 371.8	207.8 ± 176.8	200.8 ± 170.9	178.2 ± 181.8
	Maternal total energy consumption (kcal)	1921.1 ± 703.8	1526.0 ± 479.5	1546.2 ± 488.9	1751.4 ± 573.3
	Protein consumption (g/d)	54.8 ± 15.1	57.5 ± 8.5	58.7 ± 8.6	59.4 ± 10.4
	Fat consumption (g/d)	55.1 ± 19.7	57.8 ± 11.3	59.0 ± 11.2	59.1 ± 12.9
	Carbohydrate consumption (g/d)	213.6 ± 49.4	213.0 ± 30.2	211.2 ± 30.7	215.2 ± 35.8
	Iron consumption (mg/d)	5.6 ± 1.9	6.3 ± 1.2	6.7 ± 1.2	7.5 ± 1.7
	Folate consumption (mg/d)	192.7 ± 96.1	235.7 ± 52.4	267.0 ± 54.8	339.8 ± 113.3
	Magnesium consumption (mg/d)	188.7 ± 51.9	207.0 ± 30.6	219.7 ± 31.3	246.4 ± 47.2
	Vitamin C consumption (mg/d)	55.6 ± 42.7	73.9 ± 27.9	87.5 ± 32.3	117.2 ± 53.7
	Outcomes of infants
	Birth weight (g)	3059.8 ± 357.8	3063.5 ± 348.9	3061.8 ± 355.5	3062.3 ± 354.3
	LBW
	<2500 (g)	244 ( 5.5)	237 ( 5.4)	230 ( 5.2)	240 ( 5.5)
	aBMI was calculated by dividing the pre-pregnancy weight (kg) by the square of pre-pregnancy height (m2). bEnergy-adjusted using the residual method except for maternal total energy consumption. BMI, Body mass index; LBW, Low birth weight; SD, Standard deviation

## Sheet: Table S3
	Table S3. Characteristics of participants by fruit consumption from early to mid-pregnancy
		Fruit consumption
		First quartile	Second quartile	Third quartile	Fourth quartile
		Mean ± SD or n (%)	Mean ± SD or n (%)	Mean ± SD or n (%)	Mean ± SD or n (%)
	n	4403	4402	4403	4402
	General characteristics
	Maternal age (years)	31.8 ± 4.9	31.8 ± 4.9	31.8 ± 5.0	31.6 ± 5.1
	Height (cm)	158.3 ± 5.3	158.2 ± 5.3	158.4 ± 5.4	158.5 ± 5.3
	Pre-pregnancy weight (kg)	54.1 ± 9.2	54.0 ± 9.3	54.2 ± 9.3	54.4 ± 9.2
	Pre-pregnancy BMIa
	< 18.5 (kg/m2)	603 (13.7)	594 (13.5)	572 (13.0)	556 (12.6)
	18.5 ≤ BMI < 25.0 (kg/m2)	3194 (72.5)	3192 (72.5)	3212 (73.0)	3230 (73.4)
	≥ 25.0 (kg/m2)	544 (12.4)	563 (12.8)	555 (12.6)	551 (12.5)
	Missing	62 ( 1.4)	53 ( 1.2)	64 ( 1.5)	65 ( 1.5)
	Parity
	Never	1859 (42.2)	2012 (45.7)	2074 (47.1)	2066 (46.9)
	One or more	2537 (57.6)	2380 (54.1)	2322 (52.7)	2331 (53.0)
	Missing	7 ( 0.2)	10 ( 0.2)	7 ( 0.2)	5 ( 0.1)
	Educational attainment
	High school graduate or less	992 (22.5)	935 (21.2)	875 (19.9)	883 (20.1)
	Junior college or vocational college graduate	1059 (24.1)	1121 (25.5)	1104 (25.1)	1108 (25.2)
	University graduate or above	735 (16.7)	851 (19.3)	870 (19.8)	855 (19.4)
	Others	8 ( 0.2)	4 ( 0.1)	3 ( 0.1)	11 ( 0.2)
	Missing	1609 (36.5)	1491 (33.9)	1551 (35.2)	1545 (35.1)
	Household income
	< 4,000,000 (Japanese Yen/year)	1669 (37.9)	1459 (33.1)	1488 (33.8)	1453 (33.0)
	4,000,000-5,999,999 (Japanese Yen/year)	1315 (29.9)	1443 (32.8)	1349 (30.6)	1374 (31.2)
	≥ 6,000,000 (Japanese Yen/year)	1223 (27.8)	1282 (29.1)	1371 (31.1)	1387 (31.5)
	Missing	196 ( 4.5)	218 ( 5.0)	195 ( 4.4)	188 ( 4.3)
	Cigarette smoking
	Never	2327 (52.9)	2772 (63.0)	2732 (62.0)	2808 (63.8)
	Stoped before pregnancy	1167 (26.5)	967 (22.0)	996 (22.6)	948 (21.5)
	Stoped after pregnancy	741 (16.8)	558 (12.7)	585 (13.3)	553 (12.6)
	Current	150 ( 3.4)	88 ( 2.0)	76 ( 1.7)	86 ( 2.0)
	Missing	18 ( 0.4)	17 ( 0.4)	14 ( 0.3)	7 ( 0.2)
	Alcohol consumption
	Never	1722 (39.1)	2039 (46.3)	2091 (47.5)	2159 (49.0)
	Ever	1764 (40.1)	1550 (35.2)	1410 (32.0)	1354 (30.8)
	Current	901 (20.5)	800 (18.2)	897 (20.4)	882 (20.0)
	Missing	16 ( 0.4)	13 ( 0.3)	5 ( 0.1)	7 ( 0.2)
	Folic acid supplementation during pregnancy
	Yes	2407 (54.7)	2436 (55.3)	2548 (57.9)	2513 (57.1)
	No	1992 (45.2)	1961 (44.5)	1848 (42.0)	1877 (42.6)
	Missing	4 ( 0.1)	5 ( 0.1)	7 ( 0.2)	12 ( 0.3)
	Dietary and nutrient consumptionb
	Total fruit consumption (g/d)	31.1 ± 42.6	99.1 ± 14.8	155.4 ± 19.0	301.7 ± 156.4
	Total vegetable consumption (g/d)	127.4 ± 99.2	143.7 ± 81.5	148.5 ± 79.1	166.4 ± 103.6
	Total meat consumption (g/d)	76.9 ± 56.2	76.9 ± 34.3	75.0 ± 33.4	68.7 ± 38.1
	Total fish consumption (g/d)	33.0 ± 34.0	36.6 ± 23.4	36.9 ± 24.5	35.9 ± 29.0
	Total grain consumption (g/d)	424.9 ± 124.9	413.8 ± 98.3	404.1 ± 101.2	389.8 ± 111.5
	Total potato consumption (g/d)	20.7 ± 19.6	23.6 ± 15.3	24.9 ± 16.4	26.2 ± 20.6
	Total bean consumption (g/d)	53.7 ± 72.9	55.6 ± 51.4	56.4 ± 50.7	58.3 ± 63.9
	Total dairy product consumption (g/d)	238.2 ± 370.3	229.6 ± 184.2	229.6 ± 195.4	200.4 ± 200.7
	Maternal total energy consumption (kcal)	1809.4 ± 631.9	1464.6 ± 480.4	1497.6 ± 485.3	1677.7 ± 561.0
	Protein consumption (g/d)	56.1 ± 13.5	56.7 ± 8.1	56.5 ± 8.2	54.6 ± 9.4
	Fat consumption (g/d)	56.5 ± 16.6	57.0 ± 10.9	56.5 ± 10.5	53.8 ± 12.2
	Carbohydrate consumption (g/d)	194.7 ± 38.5	200.1 ± 27.7	204.3 ± 27.1	217.4 ± 33.2
	Iron consumption (mg/d)	5.9 ± 2.0	6.1 ± 1.3	6.3 ± 1.3	6.6 ± 1.5
	Folate consumption (mg/d)	216.0 ± 92.4	235.7 ± 67.1	248.0 ± 71.3	276.5 ± 90.2
	Magnesium consumption (mg/d)	196.0 ± 51.0	203.4 ± 34.0	207.8 ± 35.6	216.2 ± 41.9
	Vitamin C consumption (mg/d)	48.1 ± 29.0	67.5 ± 21.3	80.9 ± 23.9	116.2 ± 47.3
	Outcomes of infants
	Birth weight (g)	3049.8 ± 355.5	3054.2 ± 348.7	3063.6 ± 357.1	3079.7 ± 354.5
	LBW
	<2500 (g)	253 ( 5.7)	225 ( 5.1)	259 ( 5.9)	214 ( 4.9)
	aBMI was calculated by dividing the pre-pregnancy weight (kg) by the square of pre-pregnancy height (m2). bEnergy-adjusted using the residual method except for maternal total energy consumption. BMI, Body mass index; LBW, Low birth weight; SD, Standard deviation

## Sheet: Table S4
	Table S4. Characteristics of participants by vegetable consumption from early to mid-pregnancy
		Vegetable consumption
		First quartile	Second quartile	Third quartile	Fourth quartile
		Mean ± SD or n (%)	Mean ± SD or n (%)	Mean ± SD or n (%)	Mean ± SD or n (%)
	n	4403	4402	4403	4402
	General characteristics
	Maternal age (years)	31.0 ± 5.2	31.6 ± 4.8	31.9 ± 4.8	32.6 ± 4.8
	Height (cm)	158.4 ± 5.4	158.3 ± 5.5	158.3 ± 5.2	158.5 ± 5.3
	Pre-pregnancy weight (kg)	54.2 ± 9.5	54.1 ± 9.2	53.8 ± 8.8	54.6 ± 9.4
	Pre-pregnancy BMIa
	< 18.5 (kg/m2)	609 (13.8)	602 (13.7)	608 (13.8)	506 (11.5)
	18.5 ≤ BMI < 25.0 (kg/m2)	3177 (72.2)	3186 (72.4)	3242 (73.6)	3223 (73.2)
	≥ 25.0 (kg/m2)	556 (12.6)	549 (12.5)	495 (11.2)	613 (13.9)
	Missing	61 ( 1.4)	65 ( 1.5)	58 ( 1.3)	60 ( 1.4)
	Parity
	Never	2174 (49.4)	2088 (47.4)	1959 (44.5)	1790 (40.7)
	One or more	2222 (50.5)	2303 (52.3)	2436 (55.3)	2609 (59.3)
	Missing	7 ( 0.2)	11 ( 0.2)	8 ( 0.2)	3 ( 0.1)
	Educational attainment
	High school graduate or less	1022 (23.2)	920 (20.9)	891 (20.2)	852 (19.4)
	Junior college or vocational college graduate	1075 (24.4)	1128 (25.6)	1057 (24.0)	1132 (25.7)
	University graduate or above	701 (15.9)	800 (18.2)	903 (20.5)	907 (20.6)
	Others	6 ( 0.1)	4 ( 0.1)	9 ( 0.2)	7 ( 0.2)
	Missing	1599 (36.3)	1550 (35.2)	1543 (35.0)	1504 (34.2)
	Household income
	< 4,000,000 (Japanese Yen/year)	1672 (38.0)	1555 (35.3)	1485 (33.7)	1357 (30.8)
	4,000,000-5,999,999 (Japanese Yen/year)	1304 (29.6)	1371 (31.1)	1402 (31.8)	1404 (31.9)
	≥ 6,000,000 (Japanese Yen/year)	1222 (27.8)	1296 (29.4)	1322 (30.0)	1423 (32.3)
	Missing	205 ( 4.7)	180 ( 4.1)	194 ( 4.4)	218 ( 5.0)
	Cigarette smoking
	Never	2492 (56.6)	2716 (61.7)	2719 (61.8)	2712 (61.6)
	Stoped before pregnancy	958 (21.8)	1005 (22.8)	1044 (23.7)	1071 (24.3)
	Stoped after pregnancy	793 (18.0)	564 (12.8)	555 (12.6)	525 (11.9)
	Current	141 ( 3.2)	101 ( 2.3)	75 ( 1.7)	83 ( 1.9)
	Missing	19 ( 0.4)	16 ( 0.4)	10 ( 0.2)	11 ( 0.2)
	Alcohol consumption
	Never	1860 (42.2)	2028 (46.1)	2070 (47.0)	2053 (46.6)
	Ever	1658 (37.7)	1458 (33.1)	1504 (34.2)	1458 (33.1)
	Current	873 (19.8)	908 (20.6)	821 (18.6)	878 (19.9)
	Missing	12 ( 0.3)	8 ( 0.2)	8 ( 0.2)	13 ( 0.3)
	Folic acid supplementation during pregnancy
	Yes	2344 (53.2)	2484 (56.4)	2511 (57.0)	2565 (58.3)
	No	2053 (46.6)	1910 (43.4)	1886 (42.8)	1829 (41.5)
	Missing	6 ( 0.1)	8 ( 0.2)	6 ( 0.1)	8 ( 0.2)
	Dietary and nutrient consumptionb
	Total vegetable consumption (g/d)	62.2 ± 35.9	113.3 ± 10.3	152.8 ± 13.4	257.8 ± 109.6
	Total fruit consumption (g/d)	126.7 ± 157.8	139.3 ± 109.5	150.3 ± 105.6	171.0 ± 132.2
	Total meat consumption (g/d)	73.5 ± 54.5	77.9 ± 36.1	75.7 ± 33.8	70.4 ± 38.7
	Total fish consumption (g/d)	28.2 ± 30.0	35.6 ± 25.8	38.5 ± 25.2	40.1 ± 29.5
	Total grain consumption (g/d)	429.1 ± 127.2	415.9 ± 99.1	401.2 ± 100.1	386.4 ± 107.5
	Total potato consumption (g/d)	16.0 ± 16.2	21.9 ± 13.2	25.5 ± 15.3	32.1 ± 22.9
	Total bean consumption (g/d)	43.1 ± 64.5	51.8 ± 48.2	57.4 ± 53.0	71.6 ± 70.0
	Total dairy product consumption (g/d)	251.4 ± 384.3	218.2 ± 168.1	224.7 ± 182.8	203.5 ± 199.3
	Maternal total energy consumption (kcal)	1787.8 ± 656.5	1485.6 ± 468.3	1504.7 ± 477.7	1671.3 ± 563.9
	Protein consumption (g/d)	53.3 ± 13.2	55.8 ± 8.3	57.0 ± 8.0	58.0 ± 9.2
	Fat consumption (g/d)	53.1 ± 16.6	55.9 ± 10.9	57.1 ± 10.7	57.7 ± 11.8
	Carbohydrate consumption (g/d)	206.2 ± 41.1	203.4 ± 28.9	202.0 ± 28.0	204.9 ± 32.2
	Iron consumption (mg/d)	5.4 ± 1.6	6.0 ± 1.1	6.3 ± 1.2	7.2 ± 1.7
	Folate consumption (mg/d)	184.2 ± 66.5	222.7 ± 47.6	250.9 ± 49.8	318.3 ± 97.1
	Magnesium consumption (mg/d)	181.7 ± 42.4	197.3 ± 28.7	209.4 ± 29.3	235.0 ± 44.6
	Vitamin C consumption (mg/d)	53.9 ± 39.5	69.5 ± 26.5	81.6 ± 28.1	107.7 ± 44.4
	Outcomes of infants
	Birth weight (g)	3060.7 ± 354.2	3056.6 ± 355.2	3065.3 ± 354.9	3064.8 ± 352.3
	LBW
	<2500 (g)	233 ( 5.3)	251 ( 5.7)	227 ( 5.2)	240 ( 5.5)
	aBMI was calculated by dividing the pre-pregnancy weight (kg) by the square of pre-pregnancy height (m2). bEnergy-adjusted using the residual method except for maternal total energy consumption. BMI, Body mass index; LBW, Low birth weight; SD, Standard deviation

## Sheet: Table S5
	Table S5. Energy-adjusted nutrient consumption from pre- to mid-pregnancy and new-born birth weight
		From pre- to early pregnancy					From early to mid-pregnancy
	Quartiles	Crude model		Multivariable modela			Crude model		Multivariable modela
		β	95% CI	β	95% CI		β	95% CI	β	95% CI
	Carbohydrate
	Continues	7.5	2.8–12.2	6.1307	1.4–10.8		10	5.3–14.7	8.84321	4.2–13.5
	Categorical
	First quartile	Reference		Reference			Reference		Reference
	Second quartile	13.4	-1.4–28.2	14.8655	0.1–29.6		11.1	-3.8–25.8	11.2711	-3.4–26.0
	Third quartile	11	-3.8–25.8	10.549	-4.2–25.3		16.4	1.6–31.2	14.113	-0.6–28.8
	Fourth quartile	25.8	11.0–40.6	21.9055	7.0–36.8		31.5	16.7–46.3	28.5546	13.8–43.4
	P for trend	0.00164		0.0107875			< 0.001		< 0.001
	Iron
	Continues	2.1	-2.6–6.8	0.752801	-4.0–5.5		1.9	-2.8–6.6	0.180583	-4.5–4.9
	Categorical
	First quartile	Reference		Reference			Reference		Reference
	Second quartile	2.9	-11.9–17.7	1.10917	-13.6–15.9		-7.3	-22.1–7.5	-8.94961	-23.7–5.8
	Third quartile	10	-4.8–24.8	7.24133	-7.6–22.1		10.4	-4.4–25.2	7.06961	-7.7–21.9
	Fourth quartile	4.6	-10.2–19.4	0.56125	-14.3–15.4		0.4	-14.4–15.2	-4.75227	-19.6–10.1
	P for trend	0.38		0.754254			0.426		0.93996
	Folate
	Continues	0.7	-4.0–5.4	-0.828828	-5.5–3.9		0.8	-3.9–5.5	-1.36227	-6.1–3.4
	Categorical
	First quartile	Reference		Reference			Reference		Reference
	Second quartile	6.8	-8.0–21.5	6.05659	-8.7–20.8		2.9	-11.9–17.7	0.362387	-14.4–15.1
	Third quartile	0.5	-14.3–15.3	-2.52482	-17.3–12.3		0.7	-14.1–15.5	-2.34517	-17.1–12.4
	Fourth quartile	4.4	-10.4–19.2	-0.0402437	-15.0–14.9		3.3	-11.5–18.1	-3.64832	-18.5–11.2
	P for trend	0.774		0.730618			0.744
	Magnesium
	Continues	-2.3	-7.0–2.4	-3.97298	-8.7–0.8		2.8	-1.9–7.4	1.71519	-3.0–6.4
	Categorical
	First quartile	Reference		Reference			Reference		Reference
	Second quartile	-1.7	-16.5–13.1	-2.38993	-17.1–12.4		7.4	-7.4–22.2	7.97298	-6.8–22.7
	Third quartile	-5.4	-20.2–9.4	-7.91584	-22.8–7.0		3.2	-11.6–18.0	1.77439	-13.1–16.6
	Fourth quartile	-6.5	-21.3–8.3	-11.4529	-26.4–3.5		10.6	-4.2–25.4	7.86247	-7.1–22.8
	P for trend	0.332		0.100453			0.246		0.476692
	Vitamin C
	Continues	9.7	5.0–14.4	8.57742	3.9–13.3		5.4	0.8–10.1	3.77488	-0.9–8.5
	Categorical
	First quartile	Reference		Reference			Reference		Reference
	Second quartile	6.3	-8.4–21.1	5.64696	-9.1–20.4		4.5	-10.3–19.2	3.21312	-11.5–17.9
	Third quartile	27.7	13.0–42.5	25.959	11.2–40.7		10.9	-3.9–25.7	8.25627	-6.5–23.0
	Fourth quartile	25.3	10.5–40.0	21.698	6.8–36.6		16	1.2–30.8	10.9419	-3.9–25.8
	P for trend	< 0.001		< 0.001			0.0227		0.114822
	aAdjusted for maternal age (continuous variable), pre-pregnancy BMI (<18.5; 18.5 to 25.0; ≥25.0 kg/m2), parity (never; one or more), educational attainment (high school graduate or less; junior college or vocational college graduate; university graduate or above; others), household income (< 4,000,000; 4,000,000-5,999,999; ≥ 6,000,000 Japanese Yen/year), cigarette smoking (never; stop before preg…

## Sheet: Table S6
	Table S6. Fruit consumption from pre- to mid-pregnancy and new-born birth weight adjusted by nutrient consumption
		From pre- to early pregnancy			From early to mid-pregnancy
	Quartiles	β	95% CI		β	95% CI
	Fruit
	Non adjusted any nutrient consumption
	Continues	15.3552	10.7–20.0		9.34482	4.7–14.0
	Categorical
	First quartile	Reference			Reference
	Second quartile	12.8285	-1.9–27.5		3.76268	-11.0–18.5
	Third quartile	33.3378	18.6–48.1		12.4261	-2.3–27.2
	Fourth quartile	44.3106	29.5–59.1		28.2478	13.5–43.0
	P for trend	< 0.001			< 0.001
	Adjusted carbohydrate consumption
	Continues	14.7338	9.9–19.5		7.85011	3.1–12.6
	Categorical
	First quartile	Reference			Reference
	Second quartile	12.0225	-2.7–26.8		3.11251	-11.6–17.8
	Third quartile	32.1815	17.3–47.0		10.7819	-4.0–25.6
	Fourth quartile	41.9492	26.7–57.2		23.5925	8.5–38.7
	P for trend	< 0.001			0.00125527
	Adjusted iron consumption
	Continues	15.8168	11.1–20.6		9.58875	4.9–14.3
	Categorical
	First quartile	Reference			Reference
	Second quartile	13.3068	-1.3–28.1		4.21619	-10.6–19.0
	Third quartile	34.3211	19.4–49.2		12.9899	-1.9–27.8
	Fourth quartile	45.6988	30.6–60.8		29.0422	14.1–44.0
	P for trend	< 0.001			< 0.001
	Adjusted folate consumption
	Continues	17.1007	12.2–22.0		10.5923	5.7–15.5
	Categorical
	First quartile	Reference			Reference
	Second quartile	14.4822	-0.4–29.4		5.04645	-9.8–19.9
	Third quartile	36.5141	21.4–51.6		14.4893	-0.5–29.5
	Fourth quartile	49.4268	34.0–64.9		32.0666	16.7–47.4
	P for trend	< 0.001			< 0.001
	Adjusted magnesium consumption
	Continues	17.0162	12.2–21.8		9.35116	4.6–14.1
	Categorical
	First quartile	Reference			Reference
	Second quartile	14.5395	-0.3–29.3		3.51483	-11.3–18.3
	Third quartile	36.5419	21.6–51.5		12.0886	-2.8–27.0
	Fourth quartile	49.3497	34.2–64.5		28.0976	13.1–43.1
	P for trend	< 0.001			< 0.001
	Adjusted vitamin C
	Continues	17.5596	11.3–23.9		12.584	6.2–18.9
	Categorical
	First quartile	Reference			Reference
	Second quartile	14.7397	-1.0–30.5		6.30488	-9.5–22.1
	Third quartile	36.045	18.8–53.3		17.6749	0.4–35.0
	Fourth quartile	51.3734	31.8–71.0		38.6596	18.9–58.4
	P for trend	< 0.001			< 0.001
	All analyses were adjusted for maternal age (continuous variable), pre-pregnancy BMI (<18.5; 18.5 to 25.0; ≥25.0 kg/m2), parity (never; one or more), educational attainment (high school graduate or less; junior college or vocational college graduate; university graduate or above; others), household income (< 4,000,000; 4,000,000-5,999,999; ≥ 6,000,000 Japanese Yen/year), cigarette smoking (never;…

## Sheet: Table S7
	Table S7. Energy-adjusted fruit and vegetable consumption from pre- to mid-pregnancy and preterm birth risk
		From pre- to early pregnancy					From early to mid-pregnancy
	Quartiles	Crude model		Multivariable modela			Crude model		Multivariable modela
		OR	95% CI	OR	95% CI		OR	95% CI	OR	95% CI
	Fruit
	First quartile	Reference		Reference			Reference		Reference
	Second quartile	0.983644	0.82–1.18	0.985752	0.82–1.19		0.900031	0.75–1.08	0.896144	0.74–1.08
	Third quartile	0.917612	0.76–1.10	0.92018	0.76–1.11		0.947984	0.79–1.13	0.932491	0.78–1.12
	Fourth quartile	0.876583	0.73–1.05	0.901013	0.74–1.09		0.808847	0.67–0.97	0.800423	0.66–0.97
	P for trend	0.117902		0.26502			0.0514816		0.0541445
	Vegetables
	First quartile	Reference		Reference			Reference		Reference
	Second quartile	0.962255	0.80–1.15	0.938362	0.77–1.14		1.04309	0.87–1.25	1.00864	0.84–1.22
	Third quartile	1.00869	0.84–1.21	0.965481	0.79–1.17		0.898154	0.75–1.08	0.856494	0.70–1.04
	Fourth quartile	0.886773	0.74–1.07	0.85162	0.69–1.05		0.966079	0.80–1.16	0.893144	0.73–1.09
	P for trend	0.302084		0.181482			0.392716		0.110614
	aAdjusted for maternal age (continuous variable), pre-pregnancy BMI (<18.5; 18.5 to 25.0; ≥25.0 kg/m2), parity (never; one or more), educational attainment (high school graduate or less; junior college or vocational college graduate; university graduate or above; others), household income (< 4,000,000; 4,000,000-5,999,999; ≥ 6,000,000 Japanese Yen/year), cigarette smoking (never; stop before preg…
